# Supplementary material for: VEGF-B prevents excessive angiogenesis by inhibiting FGF2/FGFR1 pathway
Source: Signal Transduct Target Ther. 2023 Aug 18;8:305. doi: 10.1038/s41392-023-01539-9 (PMC10435562; doi:10.1038/s41392-023-01539-9)
Supplement: Supplementary file 1 — instructions for supplementary information [file 41392_2023_1539_MOESM1_ESM.txt]

Supplementary information includes two files:

File 1 (.docx) "Supplementary information" contains 

1. Supplementary Materials and Methods
2. Figures. S1 to S17 followed with corresponding legends
3. Tables S1 to S5

File 2 (.pdf) "Supplementary figures 1-17" contains Figures. S1 to S17 
